# Supplementary material for: Ceftobiprole Medocaril Is an Effective Post-Exposure Treatment in the Fischer 344 Rat Model of Pneumonic Tularemia
Source: Antibiotics (Basel). 2023 Aug 19;12(8):1337. doi: 10.3390/antibiotics12081337 (PMC10451734; doi:10.3390/antibiotics12081337)
Supplement: Supplementary file 1 [file antibiotics-12-01337-s001.zip]

Archive with 1 entries (1 files):
- antibiotics-2505727-supplementary.pdf
